# Supplementary material for: Matrix metalloproteinase 13 modulates intestinal epithelial barrier integrity in inflammatory diseases by activating TNF
Source: EMBO Mol Med. 2013 May 30;5(7):932–48. doi: 10.1002/emmm.201202100 (PMC3721470; doi:10.1002/emmm.201202100)
Supplement: Supplementary file 4 [file emmm0005-0932-SD4.txt]

EMBO Molecular Medicine   PeerReview ProcessFile- EMM-2012-02100
 
 
© EMBO 1 
 
 
 
 
Matrixmetalloproteinase13modulatesintestinalepithelial
barrierintegrity in inflammatory diseases by activating TNF 
 
RoosmarijnE.Vandenbroucke,ElineDejonckheere,FilipVan Hauwermeiren,SofieLodens,Riet
DeRycke,ElienVanWonterghem,AnStaes,KrisGevaert,CarlosLópez-Otin,andClaudeLibert
 
Correspondingauthor:ClaudeLibert, GhentUniversity/VIB, Belgium 
 
 
 
 
Review timeline: Submissiondate: 29 September2012
 EditorialDecision: 16 November2012
 Revisionreceived: 15 March 2013
 EditorialDecision: 08 April2013
 Revisionreceived: 09 April2013
 Accepted: 11 April2013
 
 
 
 
TransactionReport:
 
(Note:With the exception ofthe correction oftypographicalor spelling errorsthatcould be a source ofambiguity,
letters and reports are not edited. The originalformatting oflettersand referee reportsmaynotbe reflected in this 
compilation.)
 
 
 
Editor: NataschaBushati/CélineCarret
 
 
 
1stEditorialDecision 16 November2012
ThankyouforthesubmissionofyourmanuscripttoEMBO MolecularMedicine.Wehavenow 
heard back from thethreerefereeswhom weasked to evaluateyourmanuscript.You willseethat
they find the topic of your manuscript potentially interesting.However,they also raise significant
concernson the study,which should be addressed in a majorrevision ofthe manuscript. 
 
Reviewer#1and#2bothhighlightthatfurtherdataisrequiredtostrengthenthelinkbetween
MMP13andTNFalphacleavagein vivo.Reviewer#1 notesthattheinvolvementofotherMMPs
should be addressed.Referee #2 would like to see furthercharacterisation ofpossible TNFalpha-
independent phenotypes in MMP13-/- mice.Importantly,thisrevieweralsonotesthatthevalidity of
the LPS model has been questioned and suggests using an alternative model. In addition s/he would 
like to see analysis of the DSS model beyond application of DSS. 
 
Wewouldliketoaskyoutofocusonaddressingtheconcernsofreferees#1and#2.Inaddition,if
you havedataon hand addressing theconcernsofreferee#3,wewould strongly encourageyou to 
include these in the manuscript. 
 
Giventhebalanceoftheseevaluations,wefeelthatwecanconsiderarevisionofyourmanuscriptif
you can convincingly addresstheissuesthathavebeen raised within thespaceand timeconstraints
outlined below.Wewould liketo pointoutthatitisourpolicy to allow onemajorround ofrevision 
only and thatitisthereforeimportantto addresstheraised concernsatthisstage.
 
Revisedmanuscriptsshouldbesubmittedwithinthreemonthsofarequestforrevision.Ifyour
revision willhave to exceed this time frame,please contactthe editor.Please also contactthe editor EMBO Molecular Medicine   PeerReview ProcessFile- EMM-2012-02100
 
 
© EMBO 2 
assoon aspossible ifsimilarwork ispublished elsewhere.
 
I look forward to seeing a revised form of your manuscriptin due course.
 
 
***** Reviewer'scomments***** 
 
Referee#1(GeneralRemarks):
 
ThisisanelegantstudyshowingthatMMP13contributestoTNFbioavailabilityandTNF-
dependentintestinalinflammation and epithelialbarrierdisruption in an endotoxemiamodel
resembling human sepsis.These conclusions are based on comparison between wild type and 
MMP13-deficientmice.In addition MMP13 isshown to beableto cleaveTNFinvitro.However,
there are a few points that need to be addressed. 
 
Specificcomments:
 
ThestudylacksevidencethatMMP13activitymediatesTNFcleavageinvivo.Additionalproofto
supportthis hypothesis could be provided by using MMP13 inhibitors (e.g TIMP-1 or-2)orgene
silencing by RNAiin experiments with ex vivo tissue explants orisolated cells (e.g.endothelialor
leukocyte, see p.3) from the control and mutant mice. 
 
PreviouslyseveralotherMMPshavebeenshowntocleaveTNF invitro(see p.8).Among them 
MMP7wasalsofoundtobeupregulatedafterLPSinjectionselectivelyinMMP13+/+mice.How
aboutthe expression (orinduction)ofthe otherimplicated MMPs?Since MMP13 could also act
through proteolytic cascades, these issues and the relative significance ofpotentialdirectMMP13 
cleavagesshould be addressed.Also here,prooffrom cellculture ortissue explantexperiments
wouldbehelpful.
 
Minor:
 
-In Fig1G-J the time-course ofTNF levelswasclearly differentfrom the others,whichcouldbe
described in Results.
-Severalgraphshavetextwithtoosmallfontsize(e.g.fig.2F-G).
-ShowingrepresentativeWBsinFig.3A-C wouldbeniceforvisualconclusions. 
-Fig.2M ismislabeled
-In Fig.2B-C imageofnormalileum orarrows explaining the "similarintestinaldamage" would be 
helpful.
-Thetextlabelsaremissingfrom themicroscopeimage2G. 
-Resultsp.6."...sXbp1mRNA (Figure2K)andBiPprotein(Figure2L-M)wereincreasedin
MMP13+/+butnotMMP13-/- mice."
Is the "relative expression" in fig.2 K a comparison to the controlvalues? In fig.2 L-J there is no 
increase shown (no images of the starting point), only expression at 8h after LPS. 
-Fig.3G.Only1row isshownfor-LPS(MMP13wtor- mice?).
Fig.4C.Are the arrow colors mixed in the figure or legend? 
 
 
 
 
Referee#2(CommentsonNovelty/ModelSystem): 
 
Asdetailedinmyreport,thesepsismodel(bolusinjectionofLPS)doesnotreflectthesituationof
the human disease. There are better models such as the cecalligation and puncture model.
 
TheIBD model(2% DSS)isonlyusedattheinitialphase(acutephase)butnotduringtherecovery
phase,which willyield additionalimportantdata.
 EMBO Molecular Medicine   PeerReview ProcessFile- EMM-2012-02100
 
 
© EMBO 3 
Referee#2(GeneralRemarks):
 
Themanuscriptdescribesastudy with MMP13-/- mice.Thesemiceareprotectedfrom abolus
injection of LPS, which proved to be lethal in wt animals. The authors attributed the protection to 
reduced gobletcelldepletion,ER stress,enhanced intestinalpermeability and tightjunction 
destabilization in thegut.Theauthorsfound in addition thatMMP13 wasableto cleaveTNF in 
vitro atsitesadjacentto thenaturalTNF cleavagesiteused by ADAM17.Furthermore,theauthors
found thatMMP13-/- micearelessaffectedduringtheacutephaseofDSS colitisascompared to wt
mice.TheauthorsconcludethatMMP13isanadditionalTNFconvertingenzymeandhypothesize
that lack of TNF  cleavage is the reason why MMP13-/- miceareprotectedfrom deathfollowing
LPSinjection.
 
Thisisaninteresting study, which indicates that MMP13 could be a therapeutic target for the 
treatment of septic conditions and inflammatory bowel disease. There are, however a couple of 
points,theauthorsneed to address.
 
 
Majorpoints:
 
1.Theauthorsusebolusinjection of LPS as a model for sepsis. The validity of this model has been 
questioned by many studies.Theauthorsshould considerto also usean alternativemodelsuch as
the cecal ligation and puncture model, which more closely mimics the condition of the human 
disease.
2.Theauthorsmeasuretheincreased mRNA expression ofMMP13 upon LPS injection.Wasthis
accompanied by an increase ofMMP13 activity on the cellsurface?
3.Thetimecourseofthecytokinesand chemokinesmeasured upon LPS injection is not uniform: 
some factors are notchanged in the initialphase ofobservation butare decreased in the laterphase;
othersarelowered throughouttheobersation period.Thisshould becommented and discussed by 
the authors. 
4.Thedecreasein gobletcellsin wtmice israthersmallafter4 h;did the authorsalso measure after
20 h when thedifferencein barrierpermeability wasmorepronounced (seeFig.2E and 2A). 
5.How did MMP13-/- micereacttoLPSuponpretreatmentwiththemucusdepletingagent
pilocarpine?Thisexperimentshould bepresented. 
6.Theauthorsarguethatlack ofTNF cleavageisresponsibleforthechangesthey observein 
MMP13-/- mice.Thishasactuallynotbeenformallydemonstratedinthestudy.Arethesame
changes(reduced gobletcelldepletion,ER stress,enhanced intestinalpermeability and tight
junction destabilization in the gut) seen in wt mice upon TNF neutralization? Itmightwellbe that
MMP13exertsadditionaleffects,whicharerelevanttosurvivaluponLPSinjection. 
7.Ithasbeen shown sometimeago (Robache-Galleaetal,1995)thatproteinase-3 (PR-3)can also 
efficiently cleave TNF in vitro and thatthe cleavage site used by thisenzyme wasjustone amino 
acid away from the cleavage site used by ADAM17.Moreover,asdescribed in therecentreportby 
LeGalletal(2009),alsoADAM10cancleaveTNFwhenADAM17isabsent.Thisshouldbe
mentionedanddiscussedinthismanuscript.Dotheauthorshavedatatoshowthatthelossof
MMP13canbecompensatedbyotherproteases?
8.In theDSS model,theauthorschoseto only analyzethefirst5 days,i.e.thetimewhen DSS was
applied.In the DSS modelthese 5 daysare followed by 5 dayswithoutDSS.During thistime 
woundhealingtakesplace.Theauthorsshouldalso study thistimeperiod sinceitisnotunlikely 
that lack of MMP13 might have an effect during the recovery phase. 
9.Theauthorsmention the'uncleavableTNF ',which hasbeen used in thestudy described by 
Muelleretal.(1999).InthisTNF,cleavage by ADAM17 hasbeen abolished by introducing 3 point
mutationsclosetothecleavagesite.ItwouldbeinterestingtoknowwhetherthismutantTNFis
stillcleaved by MMP13.
10.On p13 ofthemanuscripttheauthorswrite:'Theimportanceoftheintestinal bacteria was further 
strengthened by the observation thatsterile MMP13+/+ mice were more resistantthan MMP13-/- 
micetoLPS-induced shock. This experiment is not shown in the manuscript. In Fig. 5E, only wt 
miceareshown.
11.Forinflammatory boweldisease it has been shown in many studies that activation of the EGF 
receptor pathway and activation of the STAT3 pathway is importantfor wound healing upon DSS 
application.Thisshould be discussed in view ofthe experimentspresented in the currentstudy. EMBO Molecular Medicine   PeerReview ProcessFile- EMM-2012-02100
 
 
© EMBO 4 
 
Minorpoints:
 
1.Thestudy by LeGalletal(2009)should betaken into accountforthediscussion ofcleavageof
onesubstrateby severalproteases.Thisstudy demonstratesthatnotonly ADAM17 butalso 
ADAM10(intheabsenceofADAM17)canefficiently cleave TNF . This might also apply to 
MMP13.
2.In Fig.4D and Fig.6D theauthorsdefinetheactivity ofTNFain U/mg tissue.They should also 
givetheTNF levelsin pg/mlasin Fig.1H.
3.ThedifferentamountsofLPS used in differentexperiments should be commented and explained 
(p15).
4.Somereferencesarenotcorrectly formatted.
 
 
 
 
Referee#3(CommentsonNovelty/ModelSystem): 
 
Thetechniquesusedinthisstudyareofverygoodquality.Similarly,thestatisticalanalysiswas
donecorrectly. 
 
Thenoveltyofthisstudyismedium becauseithadpreviouslyshownthat: 
-LPSincreasesparacellularpermeabilityandbacterialtranslocationparticipatingtosepsis. 
-LPSinducesthesecretionofTNF 
-TNFincreasestheparacellularpermeability by caveolin mediating endocytosisand/orinduction of
MLCKexpressionandactivity.
 
ThenoveltyistheroleofMMP13inthecleavageofTNF. 
 
3.Themedicalimpactofthisdiscovery iscurrently considered averagebutcould behigherif
inhibitors of MMP13wereavailable.
 
4.Themodelsused in thisstudy areadequate.
 
 
Referee#3(GeneralRemarks):
 
Matrixmetalloproteinase13modulatesintestinalepithelialbarrierintegrityininflammatory
diseasesby activating TNF .
 
ThegroupofClaudeLibertprovidesan interesting manuscriptshowing thatan induction ofMMP13 
expression and activity in response to LPS injection altersepithelialbarrierfunction causing mice 
death and colitisseverity induced by DSS infusion.Thus,MMP13-/- micedisplayastrong 
protection toward sepsisinduced by LPS.Thisprotection islinked to an absenceorareduction of
the LPS ability to trigger goblet cell depletion, ER stress, permeability, and tight junction 
destabilization through amechanism depending oftheMMP13. The authors also reported that 
MMP13isabletocleavepro-TNFintobioactiveTNFsupportingthatMMP13isanalternative
pathway (in contrastwith theTNF converting enzymeTACE)to matureTNF .Finally,similar
mechanism wasresponsiblefortheobserved protection oftheMMP13-/- miceinamousemodelof
DSS-induced colitis. 
In generalthe paper is wellwritten and this is a presentation of wellperformed experiments thatare 
carefully interpreted.Neverthelesssome controlsare missing and the demonstration of the 
mechanism suffersofsomeweakness.Finally,thereisnomoleculardatainsidecellevidencinghow
the LPS induced MMP13 expression and activity. All of these criticisms are detailed below. 
 
Majorcomments:
1)To explain themechanism by which LPS increases the paracellular permeability, the authors have 
evidenced thatTNF inducescaveolin-dependentendocytosisofsomeoftightjunction proteins.
Nevertheless,theexperienceofcellfractionationisnotenoughtosupportsuchaconclusion.TheEMBO Molecular Medicine   PeerReview ProcessFile- EMM-2012-02100
 
 
© EMBO 5 
authorsshould demonstrate by using inhibitorsofthe differentendocytosispathwaysthatcaveolin is
responsible for the endocytosis of tightjunction protein.
 
2)Theauthorshaveevidenced thatLPS increasestheparacellularpermeability by amechanism 
involving caveolin endocytosis. However, a robust literature clearly evidenced that LPS alters 
paracellularpermeability by amechanism involving themyosin lightchain kinase(MLCK)and not
the endocytosis. How the authors explain this discrepancy? and itwould benicewhethertheroleof
the MLCK might be invalidated or validated. For that a treatment with MLCK inhibitors (ML-7,
ML-9)should beperformed.
 
3)To reinforcetheroleoftheTNF in thedeath induced by LPS,acontrolislacking.Although 
TNFtreatmentofMMP13-/- micesuppressestheprotectiontowardthedeathinducedbyLPS,the
authorsshould absolutely evidence thatMMP13+/+ mice treated with anti-TNFantibodiespresenta
bettersurvivalin responseto LPS.
 
4)Theauthorsevidenced thatTNF secreted in responseto LPS provokesmicedeath.However,we
did notknow which typeofTNF receptorsisinvolved?Isitthereceptortype1 or2? 
 
5)Theauthorsevidenced thatTNF inducesmucussecretion,gobletcelldepletion aswellasER 
stress. In addition, the authors have shown that mucus depletion in the MMP13-/- miceinducedby
pilocarpinepresentasimilarrateofmortality than observed in theMMP13+/+ micetreated with 
LPS.Whatisthemechanism bywhichTNFinducesthedepletionof mucusandgobletcells?Isit
the induction of ER which triggers the depletion of mucus and goblet cells? If it is the case the 
authorsshould show thatthe inhibition ofER by tudca treatmentamelioratesthe survivalrate.In 
addition,the authorshave evidenced no apoptosisin responseto LPS.Whatisthemechanism by 
whichLPSdecreasesthenumberofGobletcells?Finally,asBIPisanessentialchaperonprotein,it
is very surprise that no staining of BIP was observed in MMP13-/- afterLPS treatment.To reinforce
the induction of ER, the protein expression of CHOP should be tested. Moreover, as CHOP is pro-
apoptotic protein,thiswillallow the authorsto exclude an involvementofapoptose. 
 
6)Theauthorsclaim thatthedeath ofmiceinduced by LPS is linked with an increase of paracellular 
permeability and thedepletion ofboth mucusand gobletcells.Whatisthemostimportantparameter
involved in the mice death? Is it the increase of paracellular permeability or the depletion of mucus 
and gobletcells? To test these hypotheses, it would be nice to treat the mice with inhibitors of the 
caveolin-endocytosisto block the increase ofparacellularpermeability and to monitorthe mice 
death.In addition,theuseofMath1flox/flox micedepleted forgobletcellscould allow testing the 
involvement of goblet cell in the mice survival in response to LPS. 
 
7)To reinforcetheroleofMMP13 in theresponseto LPS,theauthorsshould testtheexpression 
and the activity ofthe TACE following LPS injection.In addition theuseofKO miceforTACE 
expression would be more significant. 
 
8)Itisunfortunatethatwehaveno dataconcerning themolecularmechanism by which LPS 
increase expression and activity of MMP13. 
 
9)Theauthorswillshow thatantibiotictreatmentiseffectiveininducingdecontaminationoratleast
a significantreduction ofthe bacterialload to validate theirresults. 
 
10)To reinforcetheimpactofTNF in theregulation ofMuc2 expression,thequantification of
protein levelisabsolutely required.Atleast,in HT29MTX model,only the mRNA levelhas been 
performed.
 
Minorcomments:
 
1)Thedataconcerning theapoptosis(TUNEL)areimportantand itshould beincluding in the
supplementary file.
 
2)Muc2 immunostaining isan importantdata and itshould be including in the supplementary file. 
 EMBO Molecular Medicine   PeerReview ProcessFile- EMM-2012-02100
 
 
© EMBO 6 
3)Although theauthorshaveperformed immunostaining ofBIP (qualitativeapproach),a
quantitativeapproach such aswestern blotisrequired. 
 
4)Thepictureofthewestern blotforZO-1,Occludin and Claudin 1 should be including the figure 
3.
 
5)In thefigure7,theauthorspresentasyntheticschemaofthemechanism by which LPS altersthe
homeostasisofthegutmucosa.However,thebacteriadid nottranslocateacrossgutmucosathrough 
tight junction,butacrossthecells(transcellularpathway).Moreover,themaximum apertureofthe
tight junctions is 120A. Please can you delete or move the arrow number 4. 
 
 
 
1stRevision - authors'response 15 March 2013
Responsetotheeditor
 
(1) ‘Furtherdata isrequired to strengthen thelinkbetween MMP13 and TNFa cleavage.’ 
 
In the originalmanuscriptwe showed that:
           - In vitro: recombinant MMP13 is able to cleave and activate proTNF. 
 - In vivo: we observed higher cleaved TNF levels in ileum lysates of MMP13+/+ mice
compared to MMP13-/- mice.
 
TofurtherstrengthenthelinkbetweenMMP13andTNFcleavagewemadeuseofacommercially
available and validated MMP13 inhibitor. Both in primary macrophages and in ileum explants,
MMP13inhibitionlowers the levels of cleaved TNF (see rebuttal Fig. 1 & 2), which further proves 
that MMP13 cleaves TNF both in vitro and in vivo. 
 
(2) ‘TheinvolvementofotherMMPsshouldbeaddressed.’ 
 
Assuggestedbybothreferee1& 2,weaddressedtheinvolvementof differentMMPs,especially 
the ones that are believed to be involved in TNF cleavage. The effect of MMP13 on (the activation 
of) other MMPs is not easy to address since it is quite difficult to specifically detect protein 
expression or activity of individual MMPs. As an alternative, we studied MMP expression in 
unstimulated and stimulated conditions(seerebuttalFig.3 & Fig.9)and thisexcludesthepresence
ofcompensatory mechanismsin theMMP13-/- mice.
 
(3) ‘FurthercharacterizationofpossibleTNFa-independent phenotypes in MMP13-/- mice.’ 
 
Although we do not exclude that also other MMP13 substrates play a role in the observed LPS
resistance,we included new data in the revised manuscriptthatfurther prove thatthe phenotype is 
highly dependenton TNFactivity.Weaddressedthisissuebytreatingwildtypemicewithanti-TNF
and studying LPS-induced mortality, intestinal leakage and mucus loss. In agreement with our 
suggested importance of TNF, anti-TNF treatment of endotoxemic mice resulted in reduction of
mortality, intestinal permeability and mucus containing goblet cell loss (see rebuttal Fig. 8).
Additionally,TNFR1-/- micewereprotectedagainstLPS-induced lethality (see rebuttal Fig. 11).
 
(4) ‘ThevalidityoftheLPSmodelhasbeenquestioned:an alternative model?’ EMBO Molecular Medicine   PeerReview ProcessFile- EMM-2012-02100
 
 
© EMBO 7 
Indeed,LPS is a good modelto mimic sepsis,butithas its limitations.An alternative model,such as 
caecalligation and puncture (CLP),isindeed interesting to confirm the importance ofourfindings.
As shown in rebuttal Fig. 4, MMP13-/- mice showed significant protection against CLP-induced 
lethality. 
 
(5) ‘AnalysisoftheDSSmodelbeyondapplicationofDSS.’ 
 
In the revised manuscript,we now included the clinicalscore of the DSS-treated mice until day 10 
(see rebuttalFig.10).
 
(6) ‘Focusonaddressingtheconcernsofreferees#1and#2.Inaddition,ifyouhavedataonhand
addressing the concerns of referee #3, we would strongly encourage you to include these in the
manuscript.’ 
 
We addressed all concerns of both referee #1 & #2 and most of the concerns of referee #3, as 
suggested.
 
 
Responsetoreferee#1:
 
‘This is an elegant study showing that MMP13 contributes to TNF bioavailability and TNF-
dependent intestinal inflammation and epithelial barrier disruption in an endotoxemia model
resembling human sepsis. These conclusions are based on comparison between wild type and 
MMP13-deficientmice.In addition MMP13 isshown to beableto cleaveTNF in vitro.However,
there are a few points that need to be addressed.’ 
 
MajorComments:
 
 (1) ‘ThestudylacksevidencethatMMP13activitymediatesTNF cleavageinvivo.Additionalproof
to support this hypothesis could be provided by using MMP13 inhibitors (e.g.TIMP-1 or-2)orgene
silencing by RNAiin experiments with ex vivo tissue explants or isolated cells (e.g.endothelialor 
leukocyte, see p.3) from the control and mutant mice.’ 
 
Wethanktherefereeforthissuggestion.Toaddressthis,wemadeuseofprimary macrophages and 
an ileum explantsystem.
 
Primary mouse macrophages were isolated by peritoneal lavage, 4 days after 3% thioglycollate
injection. Cells were plated and incubated with LPS, in the presence and absence of MMP13 
inhibitor. Soluble TNF levelswereanalysed in the supernatant and this revealed reduced TNF levels 
in the presence of MMP13 inhibitor (rebuttal Fig. 1).
 EMBO Molecular Medicine   PeerReview ProcessFile- EMM-2012-02100
 
 
© EMBO 8 
-  in h ib ito r +  in h ib ito r
0
5 0 0 0
1 0 0 0 0
1 5 0 0 0
2 0 0 0 0
 [
T
N
F
] 
(p
g
/m
l)
*
 
Fig.1:TNF levelsofin vitro LPS-stimulated macrophages incubated in the absence orpresence of
MMP13inhibitor.
 
For the explant system, mice were injected with LPS and 1.5 cm ileal pieces were isolated 15 
minuteslater.Theobtainedileum explantswereincubatedex vivo in medium supplemented with or 
withoutMMP13inhibitorandTNFlevelswereanalysed 1 and 4 h later.Asdisplayed in rebuttal
Fig.2,incubationwithMMP13inhibitorresultsinreducedTNF levels.
 
 [
T
N
F
] 
/ 
[t
o
ta
l 
p
ro
te
in
]
(p
g
/m
g
)
1 4 1 4 1 4
0
5
1 0
1 5
***
*
**
**
-  in h ib ito r 1 0  n M 1 0 0  n M
 
Fig.2:TNF levelsofLPS stimulatedileum explantsincubated1and4hoursex vivo with(10and
100 nM)and withoutMMP13 inhibitor.
 
Weincludedbothgraphs:Fig.4E and Fig.4F oftherevised manuscript.
 
(2) ‘PreviouslyseveralotherMMPshavebeenshowntocleaveTNF invitro(seep.8).Amongthem 
MMP7wasalsofoundtobeup-regulated after LPS injection selectively in MMP13+/+ mice.How
about the expression (or induction)of the other implicated MMPs? Since MMP13 could also act
through proteolytic cascades, these issues and the relative significance of potential direct MMP13 
cleavages should be addressed. Also here, proof from cell culture or tissue explant experiments
wouldbehelpful.’ 
 
Indeed,the observed difference in TNF between MMP13+/+ and MMP13-/- miceismaybenotonly
caused by directMMP13-dependentproTNF cleavage,butalso otherMMPsmay beimplicated.The
effectofMMP13 on (the activation of)otherMMPsisnoteasy to addresssince itisquite difficult
to specifically detect protein expression or activity of individual MMPs. However, we did check if 
Adam17/TACEandMMPsimplicatedinTNFcleavageaccordingtoliterature(MMP1,-2,-3,-9,-
12,-14 and -15 [1-4]) are differentially expressed in ileum lysatesofMMP13+/+ micecomparedto
MMP13-/- mice(rebuttalFig.3).EMBO Molecular Medicine   PeerReview ProcessFile- EMM-2012-02100
 
 
© EMBO 9 
In unstimulated conditions,we only observed a difference in MMP3 expression,which was lower in 
MMP13-/- mice compared to MMP13+/+ mice. These data show that there is no compensation
mechanism intheileum ofMMP13-/- micethatresultsinup-regulation of other MMPs.
AfterLPSstimulation,someMMPsshowed down regulation, while other MMPs were up regulated. 
OnlyincaseofMMP14therewasasignificantdifference:highergeneexpressioninMMP13-/- mice
compared to MMP13+/+ mice.Consequently,thiscannotbeanexplanationforthelowerTNFlevels
in the MMP13-/- mice.
However, in theoriginalmanuscript,wedidshow thatLPSstimulationresulted inhigherMMP7
expression in MMP13-/- compared to MMP13+/+ mice. Consequently, it could be possible that
MMP7 contributes to the observed cleaved TNF in the MMP13+/+ mice in vivo. However, our 
explantdata with the MMP13 inhibitordescribed above (rebuttalFig.1 and 2)argue against this.
We included the data of MMP expression in unstimulated mice in the revised manuscript as
supplementalmaterialand discussed the possible role ofMMP7 in the ‘Discussion section’of the 
revised manuscript.
M M P 1 a
T im e  a fte r  L P S  (h )
R
e
la
ti
v
e
 e
x
p
re
s
s
io
n
0 8 0 8
0
1
2
3
4
5 *
*
M M P 3
T im e  a fte r  L P S  (h )
R
e
la
ti
v
e
 e
x
p
re
s
s
io
n
0 8 0 8
0
2 0
4 0
6 0 ** *
*
M M P 9
T im e  a fte r  L P S  (h )
R
e
la
ti
v
e
 e
x
p
re
s
s
io
n
0 8 0 8
0
1 0
2 0
3 0
4 0
5 0
**
*
*
  
M M P 1 2
T im e  a fte r  L P S  (h )
R
e
la
ti
v
e
 e
x
p
re
s
s
io
n
0 8 0 8
0
5
1 0
1 5
**
*
M M P 1 4
T im e  a fte r  L P S  (h )
R
e
la
ti
v
e
 e
x
p
re
s
s
io
n
0 8 0 8
0
2
4
6
8
*
M M P 1 5
T im e  a fte r  L P S  (h )
R
e
la
ti
v
e
 e
x
p
re
s
s
io
n
0 8 0 8
0
5
1 0
*
**
 EMBO Molecular Medicine   PeerReview ProcessFile- EMM-2012-02100
 
 
© EMBO 10
 
T A C E
T im e  a fte r  L P S  (h )
R
e
la
ti
v
e
 e
x
p
re
s
s
io
n
0 8 0 8
0
5
1 0
1 5
*
 
Fig.3:MMP andTACE expressioninileum beforeand8hafterLPS stimulationinMMP13+/+ and 
MMP13-/- mice.
 
MinorComments:
 
 (1) ‘In Fig1G-J the time-course ofTNF levelswasclearlydifferentfrom theothers,whichcouldbe
described in Results.’ 
 
AsrecentlydescribedinthepaperofBosmannetal.(2013),therearesubstantialdifferencesinthe
absolute concentrations, time coursesand clearance among distinct inflammatory mediators. Most 
mediatorsreachtheirmaximum around6-12 h,with theexception ofarapid increaseofTNF after
only 1 h, followed by a rapid decline. In the revised manuscript, we now described this in the
‘Resultsection’ in the revised manuscript,assuggested by both referee #1 and #2. 
 
(2) ‘Severalgraphshavetextwith too smallfontsize(e.g.fig.2F-G).’ 
 
Weagreeandhaveadaptedthetextfontsizeinseveralgraphs.
 
(3) ‘Showing representative WBs in Fig.3A-C wouldbeniceforvisualconclusions.’ 
 
WeincludedrepresentativewesternblotimagesinFig.3Atill3C.
 
(4) ‘Fig.2M is mislabelled’ 
 
Wecorrectedthismislabelling. 
 
(5) ‘In Fig.2B-C imageofnormalileum orarrowsexplainingthe"similarintestinaldamage"would
behelpful.’ 
 
Weaddedarrowstoindicatetheintestinaldamageanddescribedtheobservationsmoreindetail.
 
(6) ‘Thetextlabelsaremissingfrom themicroscopeimage2G.’ 
 
Weaddedtextlabelstothemicroscopeimage.
 EMBO Molecular Medicine   PeerReview ProcessFile- EMM-2012-02100
 
 
© EMBO 11
(7) ‘Results p. 6. "... sXbp1 mRNA (Fig. 2K) and BiP protein (Fig. 2 L-M) were increased in
MMP13+/+butnotMMP13-/- mice."Is the"relativeexpression"infig.2Kacomparisontothe
control values? In fig. 2 L-J there is no increase shown (no images of the starting point), only 
expression at8h afterLPS.’ 
 
We indeed only displayed the 8 h time point, so we adapted the text according to the displayed
figure into “Additionally, two markers for ER stress, namely spliced Xbp1 (sXbp1)mRNA (Fig.
2M)and BiP protein (Fig.2 N-O)werehigherin LPS-stimulated MMP13+/+ compared to MMP13-/- 
mice." 
 
(8) ‘Fig. 3 G. Only 1 row is shown for -LPS (MMP13 wt or - mice?). Fig. 4 C. Are the arrow
colours mixedintheFig.orlegend?’ 
 
WedisplayedarepresentativeimageofunstimulatedMMP13+/+ and MMP13-/- mice(Fig.3G).We
adapted the figure legend ofFig.4C.
 
 
 
Responsetoreferee#2:
 
‘Asdetailedinmyreport,thesepsismodel(bolusinjectionofLPS)doesnotreflectthesituationof
the human disease. There are better models such as the cecal ligation and puncture model.
TheIBD model(2% DSS)isonlyusedattheinitialphase(acutephase)butnotduringtherecovery
phase,which willyield additionalimportantdata.
The manuscript describes a study with MMP13-/- mice. These mice are protected from a bolus 
injection of LPS, which proved to be lethal in wt animals. The authors attributed the protection to 
reduced goblet cell depletion, ER stress, enhanced intestinal permeability and tight junction 
destabilization in thegut.Theauthorsfound in addition thatMMP13 wasableto cleaveTNFa in 
vitro atsitesadjacentto the naturalTNFa cleavage site used by ADAM17.Furthermore,the authors
found that MMP13-/- micearelessaffectedduringtheacutephaseofDSScolitisascomparedtowt
mice.TheauthorsconcludethatMMP13 isan additionalTNFa converting enzymeand hypothesize
that lack of TNFa cleavage is the reason why MMP13-/- miceareprotected from death following
LPSinjection.
This is an interesting study, which indicates that MMP13 could be a therapeutic target for the
treatment of septic conditions and inflammatory bowel disease. There are, however a couple of 
points,theauthorsneed to address.’ 
 
MajorComments:
 
(1) ‘TheauthorsusebolusinjectionofLPSasamodelforsepsis.Thevalidity of this model has been 
questioned bymanystudies.Theauthorsshould considerto also usean alternativemodelsuch as
the cecal ligation and puncture model, which more closely mimics the condition of the human 
disease.’ 
 
Indeed, the ceacal ligationand puncture (CLP)modelmore closely mimicshuman sepsis,while a 
bolus LPS injection mimics the acute inflammatory phase without the presence of replicating 
bacteria.Weapplied theCLP modeland found thatMMP13-/- micealsoshowsignificantprotection
in this model compared to MMP13+/+ mice. We included this graph: Fig. 1G in the revised
manuscript.
 EMBO Molecular Medicine   PeerReview ProcessFile- EMM-2012-02100
 
 
© EMBO 12
0 2 4 4 8 7 2 9 6 1 2 0 1 4 4 1 6 8 1 9 2 2 1 6 2 4 0
0
2 5
5 0
7 5
1 0 0
*
T im e  a fte r  C L P  (h )
S
u
rv
iv
a
l 
(%
)
 
 
Fig.4:SurvivalgraphofMMP13+/+ (black;n=7) and MMP13-/- (grey;n=12) mice subjected to CLP.
 
(2) ‘TheauthorsmeasuretheincreasedmRNA expression ofMMP13 upon LPS injection.Wasthis
accompanied byan increaseofMMP13 activityon thecellsurface?’ 
 
Toaddressthisquestion,weperformedMMP13immunostainingonileum sections.Thisrevealed
MMP13 staining in epithelial cells and in (inflammatory?) cells in the lamina propria (Fig. 5A). 
Four hours after LPS injection (Fig. 5B), the cytoplasmic staining at the top of the villi shows
reduced MMP13 staining, which suggests MMP13 secretion. In contrast, the amount of MMP13 
positivelaminapropriacellsincreasesafterLPS.Theseimmunostainingsarenow included:Fig.2A 
and 2B in the revised manuscript.
 
 
 EMBO Molecular Medicine   PeerReview ProcessFile- EMM-2012-02100
 
 
© EMBO 13
Fig.5:MMP13(red)immunostainingintheileum of(A)unstimulated(B)LPS-stimulated mice (4 
h).
 
(3) ‘Thetimecourseofthecytokinesand chemokinesmeasured upon LPS injection isnotuniform:
some factors are not changed in the initial phase of observation but are decreased in the later 
phase; others are lowered throughout the observation period. This should be commented and 
discussed by the authors.’ 
 
AsrecentlydescribedinthepaperofBosmannetal.(2013),therearesubstantialdifferencesinthe
absolute concentrations, time coursesand clearance among distinct inflammatory mediators.Most
mediatorsreachtheirmaximum around6-12 h,with theexception ofarapid increasein TNF after
only 1h, followed by a rapid decline.Wenow described this in theResult section of the revised 
manuscript,assuggestedbybothreferee#1and#2.
 
(4) ‘Thedecreaseingobletcellsinwtmiceisrathersmallafter4 h;did theauthorsalso measure
after20 h when thedifferencein barrierpermeabilitywasmorepronounced (seeFig.2E and 2A).’ 
 
Indeed, based on the observed difference in barrier permeability, one would expect more drastic 
differences in amount of mucus containing goblet cells at later time points. To address this, we 
isolated ileum samples 24 h after LPS stimulation and performed mucin-2 immunostaining. As
shown in rebuttalFig.6,the MMP13-/- micecontainmuchmoremucuscontaining gobletcells(Fig.
6B), in contrast to MMP13+/+ mice (Fig. 6A). We included this observation in the revised
manuscriptassupplementalmaterial.
 
 
 
Fig.6:Mucin-2 (red)immunostaining ofileum sectionsof(A)MMP13+/+ and (B)MMP13-/- mice
24 h afterLPS injection.
 
(5) ‘How did MMP13-/- mice react to LPS upon pretreatment with the mucusdepleting agent
pilocarpine? Thisexperimentshould bepresented.’ 
 
We thank the referee for this suggestion. Indeed, if theMMP13-/- phenotype is dependent on the
presence of mucus, mucus depleted MMP13-/- mice should be more sensitive to LPS treatment.
Indeed,mucus depletion sensitized MMP13-/- mice(rebuttalFig.7).Weincludedthisgraphinthe
revised manuscript:Fig.2I.EMBO Molecular Medicine   PeerReview ProcessFile- EMM-2012-02100
 
 
© EMBO 14
T im e  a fte r  L P S  (h )
S
u
rv
iv
a
l 
(%
)
0 1 2 2 4 3 6 4 8
0
2 5
5 0
7 5
1 0 0
*
 
 
Fig.7:SurvivalcurveofLPS-injected untreated (square; n=4) and pilocarpine treated (circle; n=3) 
MMP13-/- mice.
 
(6) ‘Theauthorsarguethat lackofTNFacleavageisresponsible for thechanges theyobserve in
MMP13-/- mice. This has actually not been formally demonstrated in the study. Are the same 
changes (reduced goblet cell depletion, ER stress, enhanced intestinal permeability and tight
junction destabilization in the gut) seen in wt mice upon TNFa neutralization? It might well be that 
MMP13exertsadditionaleffects,whicharerelevanttosurvivaluponLPSinjection.’ 
 
We thank the referee for this suggestion. Based on this question, we studied the effect of TNF
neutralization,i.e. treatmentwith Etanercept,on LPS-induced lethality, intestinal permeability and 
loss of mucus containing gobletcells. 
As shown in rebuttal Fig. 8A, TNF neutralization protects mice from LPS-induced lethality. In 
agreementwith ourhypothesis,the same treatmentwasassociated with a reduction in LPS-induced 
intestinal permeability (rebuttal Fig. 8B). Moreover, mucin-2 staining ofilealsectionsrevealed more
mucus containing goblet cells anti-TNF treated mice compared to PBS treated mice after LPS
challenge (rebuttal Fig. 8C and 8D). These results clearly indicate a strong similarity in the 
protectivemechanism ofanti-TNFtreatmentandabsenceofMMP13.Consequently,althoughwedo
not exclude the involvement of other MMP13 substrates, we strongly believe that these results
suggestthatthe observed phenotype is mainly dependenton the MMP13 cleavageofTNF.Allthese
dataareincorporated in therevised manuscript:Fig.5F-5G.
 EMBO Molecular Medicine   PeerReview ProcessFile- EMM-2012-02100
 
 
© EMBO 15
 
 
Fig.8:(A)Anti-TNFtreatmentprotectsmicefrom LPS-induced lethality. (B) Anti-TNFtreatment
protects from LPS-induced permeability. Ileal sections of LPS challenged (C) PBS and (D) anti-
TNFtreatedmicestainedformucin-2 (red)and nuclearstaining (blue).
 
(7) ‘Ithas been shown some time ago (Robache-Galleaetal,1995) thatproteinase-3 (PR-3)can 
also efficiently cleaveTNFa in vitro and that the cleavage site used by this enzyme was just one 
amino acid away from the cleavage site used by ADAM17. Moreover, as described in the recent
report by Le Gall et al (2009), also ADAM10 can cleave TNFa when ADAM17 is absent. This 
should be mentioned and discussed in thismanuscript.Do theauthorshavedata to show that the
loss of MMP13 can be compensated by other proteases?’ 
 
Although we cannot exclude this completely, we have no evidence that loss of MMP13 can be
compensated by otherproteases.To addressthis,we analysed geneexpression in unstimulated ileal
lysates. We focused on the proteases suggested by the referee (Adam10, Adam17 and PR-3) and 
some otherMMPs,which mightbe involved in TNF cleavage.None ofthe analysed genesshowed 
up regulation in MMP13-/- mice,onlyMMP3geneexpressionseemstobereduced(seerebuttalFig.
9).Wediscussed thisnow in therevised manuscriptand added thisassupplementalmaterial. 
R
e
la
ti
v
e
 e
x
p
re
s
s
io
n
M M P 1 a M M P 2 M M P 3 M M P 9 M M P 1 2 M M P 1 4 M M P 1 5 Ad a m 1 7 Ad a m 1 0 P R -3
1
1 0
M M P13
+ / +
M M P13
- / -
*
 EMBO Molecular Medicine   PeerReview ProcessFile- EMM-2012-02100
 
 
© EMBO 16
Fig.9:MMP expressioninunstimulatedMMP13+/+ (black) and MMP13-/- (grey) mice (n=4-5).
 
(8) ‘In the DSS model,the authors chose to only analysethe first 5 days, i.e. the time when DSS was 
applied.In theDSS modelthese5 daysarefollowed by5 dayswithoutDSS.During thistimewound 
healing takesplace.Theauthorsshould also studythis time period since itis notunlikely thatlack 
ofMMP13 mighthavean effectduring therecoveryphase.’ 
 
ThechemicalDSSmodelisoneofinflammatoryboweldisease(IBD)modelsthatisofgreatvalue
for a better understanding of acute inflammatory disease processes in IBD. During the recovery 
phase, also other processes such aswound healing play an important role in the obtained clinical
score. We studied the mice until day 10 and, as expected based on previous publications that
implicate a crucial role for MMP13 in wound healing, the protection of the MMP13-/- miceisless
pronounced during the recovery phase (see rebuttal Fig. 10). We included this in the revised 
manuscript.
0 1 2 3 4 5 6 7 8 9 1 0
0
1
2
3
4
2  %  D S S H 2 O
** **
*
T im e  a fte r  D S S  (d )
c
li
n
ic
a
l 
s
c
o
re
 (
0
-4
)
 
Fig.10:ClinicalscoreofDSS treatedMMP13+/+ (black) and MMP13-/- (grey) mice.
 
(9) ‘Theauthorsmention the 'uncleavableTNFa',whichhasbeenused in the studydescribedby
Muelleretal.(1999).InthisTNFacleavagebyADAM17hasbeenabolishedbyintroducing3point
mutationsclosetothecleavagesite.Itwouldbeinteresting to know whether thismutantTNFa is
stillcleaved by MMP13.’ 
 
Thisisaninterestingquestion.However,itisnoteasytoaddressit.Forthein vitro cleavage assay 
and the determination ofthe MMP13 cleavage sites,we made use ofhuman recombinant proTNF.
In contrast,the mice described by Mueller etal.(1999) contain mutations in mouse TNF and there is 
too much sequence difference between mouse and human TNF to predict exactly were the cleavage 
will occur in mouse TNF.
 
(10) ‘Onp13of themanuscript theauthorswrite: 'The importanceof the intestinalbacteriawas
further strengthened by the observation that sterile MMP13+/+ mice were more resistant than
MMP13-/- micetoLPS-induced shock. This experiment is not shown in the manuscript. In Fig.5E,
onlywtmiceareshown.’ 
 
Weapologize for this typo in theoriginalmanuscript. Indeed,weshowed in thisexperiment that
sterile MMP13+/+ micearemoreresistanttoLPS-induced shock compared to non-sterile MMP13+/+ 
mice.Wehavecorrectedthismistakeintherevisedmanuscript.
 EMBO Molecular Medicine   PeerReview ProcessFile- EMM-2012-02100
 
 
© EMBO 17
(11) ‘ForinflammatoryboweldiseaseithasbeenshowninmanystudiesthatactivationoftheEGF 
receptor pathway and activation of the STAT3 pathway is important for wound healing upon DSS 
application.Thisshould bediscussed in view oftheexperimentspresented in thecurrentstudy.’ 
 
Wediscussedthisinthe‘Discussionsection’oftherevisedmanuscript.
 
MinorComments:
 
(1) ‘ThestudybyLeGalletal(2009)shouldbetakenintoaccountforthediscussion ofcleavageof
one substrate by several proteases. This study demonstrates that not only ADAM17 but also 
ADAM10 (in the absence of ADAM17) can efficiently cleave TNFa. This might also apply to
MMP13.’ 
 
We now included this study in the Discussion of the manuscript. Additionally, we measured 
Adam10 and Adam17 levels and did not find any differences between MMP13+/+ and MMP13-/- 
mice(rebuttalFig.9).Thesedatawereincludedintherevisedmanuscriptassupplementaldata.
 
2.‘In Fig. 4D and Fig. 6D the authors define the activity of TNFa in U/mg tissue. They should also 
givetheTNFa levelsin pg/mlasin Fig.1H.’ 
 
TNF levelswereeitherdeterminedbybioplexorbioassay.Weusedbioplexanalysisbecausewe
wanted toanalyse 23 differentcyto- and chemokines all atonce in serum and the readoutof this
analysisisin pg/ml.Moreover,soluble TNF thatispresentin the analysed serum,is always active.
In contrast, in our ileum lysates we only wanted to detect activated, cleaved TNF.Therefore,we
switched to bioassay and this results in units/mg tissue. We clarified this in the Materials and 
methodssectionoftherevisedmanuscript.
 
(3) ‘ThedifferentamountsofLPSusedindifferentexperimentsshouldbecommentedandexplained
(p15).’ 
 
Thisisnow describedmoreclearlyinthematerialsandmethodssectionoftherevisedmanuscript. 
 
(4) ‘Somereferencesarenotcorrectlyformatted.’ 
 
Thereferenceswerecarefullycheckedandchangedifneeded. 
 
 
Responsetoreferee#3:
 
‘Thetechniques used in this study are of very good quality. Similarly, the statistical analysis was 
donecorrectly.’
 
‘The novelty ofthis study is medium because ithad previously shown that:
-LPSincreasesparacellularpermeabilityandbacterialtranslocation participating to sepsis.
-LPSinducesthesecretionofTNF
-TNF increasestheparacellularpermeabilitybycaveolinmediatingendocytosisand/orinduction of
MLCKexpressionandactivity.EMBO Molecular Medicine   PeerReview ProcessFile- EMM-2012-02100
 
 
© EMBO 18
ThenoveltyistheroleofMMP13inthecleavageofTNF.’
‘The medical impact of this discovery is currently considered average but could be higher if
inhibitors of MMP13 were available.’
‘The models used in this study are adequate.’ 
‘The group of Claude Libert provides an interesting manuscript showing that an induction of 
MMP13 expression and activity in response to LPS injection alters epithelial barrier function
causing mice death and colitis severity induced by DSS infusion.Thus,MMP13-/- micedisplaya
strong protection toward sepsis induced by LPS. This protection is linked to an absence or a 
reduction of the LPS ability to trigger goblet cell depletion, ER stress, permeability, and tight
junction destabilization through a mechanism depending of the MMP13. The authors also reported 
that MMP13 is able to cleave pro-TNF intobioactiveTNF supportingthatMMP13isanalternative
pathway (in contrast with the TNF converting enzyme TACE) to mature TNFa. Finally, similar
mechanism wasresponsiblefortheobservedprotectionoftheMMP13-/- miceinamousemodelof
DSS-induced colitis.’ 
 
‘In generalthe paper is wellwritten and this is a presentation ofwell-performed experimentsthat
are carefully interpreted. Nevertheless some controls are missing and the demonstration of the
mechanism suffersofsomeweakness.Finally,there isno moleculardata inside cellevidencing how 
the LPS induced MMP13 expression and activity. All of these criticisms are detailed below.’ 
 
Majorcomments:
 
(1) ‘Toexplain themechanism bywhichLPSincreases theparacellularpermeability, theauthors
have evidenced that TNFa induces caveolin-dependent endocytosis of some of tight junction 
proteins. Nevertheless, the experience of cell fractionation is not enough to support such a 
conclusion. The authors should demonstrate by using inhibitors of the different endocytosis 
pathwaysthatcaveolin isresponsiblefortheendocytosisoftightjunction protein.’ 
 
This is an interestingquestion andwas addressedbyMarchiandoet al. (2010). In thispaper, the
authorsnicely show thatTNF,afterbinding with TNFR1, induces caveolin-dependentendocytosis
oftight junction proteins,which wasproven by studieswith eGFP-occludin miceand endocytosis
inhibitors. This paper is discussed in the ‘Discussion section’ of the manuscript.
 
(2) ‘Theauthorshaveevidenced thatLPS increasesthe paracellularpermeability by a mechanism 
involving caveolin endocytosis. However, a robust literature clearly evidenced that LPS alters 
paracellularpermeabilitybya mechanism involving themyosin lightchain kinase(MLCK)and not
the endocytosis. How the authors explain this discrepancy? and it would be nice whether the role of 
the MLCK might be invalidated or validated. For that a treatment with MLCK inhibitors (ML-7,
ML-9)should beperformed.’ 
 
This issue was also addressed in the paper of Marchiando et al. (2010). They claim that both 
processes,namely theTNF-dependentMLCK phosphorylation and endocytosis areclosely linked 
and should notbe considered astwo completely differentmechanisms. 
 
(3) ‘Toreinforcetheroleofthe TNFa in the death induced by LPS, a control is lacking. Although 
TNFatreatmentofMMP13-/- micesuppressestheprotectiontowardthedeathinducedbyLPS,the
authorsshould absolutelyevidencethatMMP13+/+ micetreatedwithanti-TNF antibodiespresenta 
bettersurvivalin responseto LPS.’ 
 
Wethankthereviewerforthissuggestion, whichwasalsomadebyreferee#2.AsshowninFig.8A,
TNF neutralization protects mice from LPS-induced lethality. In agreement with this, the same 
treatment was associated with a reduction in LPS-induced intestinal permeability (Fig. 8B). EMBO Molecular Medicine   PeerReview ProcessFile- EMM-2012-02100
 
 
© EMBO 19
Moreover, mucine-2 staining of ileal sections revealed more mucus containing Goblet cells anti-
TNF treated mice compared to PBS treated mice after LPS challenge (Fig. 8C and 8D). These 
results clearly show strong similarity in the protective mechanism of anti-TNF treatment and
absence ofMMP13.These data are included in the revised manuscriptasFig.5F-5I.
 
(4) ‘TheauthorsevidencedthatTNFasecretedinresponsetoLPSprovokesmice death.However,
wedidnotknow whichtypeofTNFreceptorsisinvolved?Isitthereceptortype1or2?’ 
 
In general,itis believed thatmainly TNFR1 plays a role in TNF-induced toxicity. To address this, 
we injected TNFR1-/- mice with LPS and, as expected, these mice were significantly protected
against LPS-induced lethality (rebuttal Fig. 11). This was included in the revised manuscript as 
supplementalmaterial.
T im e  a fte r  L P S  (h )
S
u
rv
iv
a
l 
(%
)
0 2 4 4 8 7 2 9 6
0
2 5
5 0
7 5
1 0 0
TNFR1
+ / +
(n = 7 )
TNFR1
- / -
(n = 1 5 )
****
 
Fig.11:SurvivalcurveofTNFR1+/+ and TNFR1-/- miceinjectedwithLPS.
 
(5) ’The authors evidenced thatTNF induces mucus secretion,gobletcelldepletion as wellas ER 
stress.In addition,the authors have shown thatmucus depletion in the MMP13-/- miceinducedby
pilocarpine present a similar rateof mortality than observed in the MMP13+/+ mice treatedwith
LPS.Whatisthemechanism bywhichTNF inducesthedepletionofmucusandgobletcells?Isitthe
induction of ER, whichtriggersthedepletionofmucusandgobletcells?Ifitisthecasetheauthors 
should show thatthe inhibition ofER by tudca treatmentameliorates the survivalrate.In addition,
the authors have evidenced no apoptosis in response to LPS. What is the mechanism by which LPS 
decreases thenumberofGobletcells? Finally,asBIP is an essential chaperon protein, it is very 
surprise thatno staining ofBIP was observed in MMP13-/- afterLPS treatment.To reinforce the
induction of ER, the protein expression of CHOP should be tested. Moreover, as CHOP is pro-
apoptoticprotein,thiswillallow theauthorstoexcludeaninvolvementofapoptose.’ 
 
Indeed, as suggested by the referee, we believe that TNF induces ER stress in the Goblet cells,
whichresults inareduction inprotectivemucus layer, followedby increasedbacterial interaction 
withtheepithelialcelllayer.InrebuttalFig.12[deleted]weshow theTNF-dependentinduction of
ER stressmarkersingobletcellsin vitro. Although we believe that these questions are important, 
we prefer not to include these data in the current manuscript. Moreover, these data are part of a
recently finished and submitted story aboutthe exactmechanism of TNF-induced intestinal damage 
ofourresearch team.
 
Fig.12:BiP andIRE1geneexpressionanalysisafterLPS stimulationofgobletcellsin vitro. 
 
(6) ‘The authors claim that the death of mice induced by LPS is linked with an increase of 
paracellular permeability and the depletion of both mucus and goblet cells. What is the most
important parameter involved in the mice death? Is it the increase ofparacellularpermeability orthe 
depletion ofmucusand gobletcells?To testthesehypotheses,itwould beniceto treatthemicewith EMBO Molecular Medicine   PeerReview ProcessFile- EMM-2012-02100
 
 
© EMBO 20
inhibitors of the caveolin-endocytosis to block the increase of paracellular permeability and to 
monitorthemicedeath.In addition,the use ofMath1flox/flox mice depleted forgobletcellscould 
allow testing the involvementofgobletcellin the mice survivalin response to LPS.’ 
Although the use of Math1flox/flox mice in the endotoxemia model would be informative, these 
micearealsodevoidofothersecretorycells,suchasPanethcells.Panethcellsareresponsiblefor
the production of anti-microbialpeptidesand therefore severelyaffect themicrobialcomposition.
Consequently,theLPSresponseofthesemicewould notexclusively bedependenton theabsence
ofgobletcellsand thereforeextremely difficultto interpret. 
Wedobelieve that,basedon thefact thatmucusdepletioncansensitizeMMP13-/- mice(rebuttal
Fig. 7), the absence of mucus is the most important parameter. Absence of mucus results in 
increased interaction of commensal bacteria with the epithelial cell layer, increased local 
inflammation and increased paracellular leakage. The latter results in leakage of bacteria and/or 
bacterialcomponentsinto the bloodstream, which results in uncontrolled systemic inflammation and 
eventually death.
 
(7) ‘ToreinforcetheroleofMMP13intheresponsetoLPS,theauthorsshouldtesttheexpression
and the activity of the TACE following LPS injection. In addition the use of KO mice for TACE 
expression would be more significant.’ 
 
We measured TACE expression in MMP13+/+ and MMP13-/- mice; both in unstimulated and 
stimulated conditions and this did not revealany differences (rebuttalFig.3).The use ofTACE-/- 
mice would indeed be informative. However, full knockouts mice are not viable and conditional
knockoutmicewerenotavailableforourstudies.
 
(8) ‘It is unfortunate that we have no data concerning the molecular mechanism by which LPS 
increase expression and activity ofMMP13.’ 
 
WedetectedMMP13up-regulation after LPS stimulation in severalorgans,butwe did nothave a 
closer look at the molecular mechanism that regulates this expression. According to literature, 
several transcription factor-binding sites are present (rebuttal Fig. 13). MMP13 is e.g.
transcriptionally activated by IL-1, via the p38 pathway interacting at the MMP-13 promoter
through the tissue-specific transcription factorRunx-2 and theubiquitousAP-1 transcription factor
(Mengshol at al., 2011). CCAAT/enhancer binding protein beta (C/EBPbeta) was also shown to 
directly bind to thepromotorregion ofMMP13 and activateitsexpression in inflammatory arthritis
(Hayashida et al., 2009).So,based on literature,MMP13 mRNA expression is up-regulated after 
severalinflammatory stimuli.
  
 
 
Fig.13:Schematicoverview oftheMMP13promotorasdescribedinRowan& Young(2007).
 
(9) ‘Theauthorswillshow thatantibiotic treatment iseffective in inducingdecontaminationorat
least a significant reduction of the bacterial load to validate their results.’ 
 
We described in the materials and methods section how we checked the effectiveness of the
antibiotic treatment.
 EMBO Molecular Medicine   PeerReview ProcessFile- EMM-2012-02100
 
 
© EMBO 21
(10) ‘To reinforce the impact of TNF in the regulation of Muc2 expression, the quantification of
protein level is absolutely required.At least, in HT29MTX model, only themRNA level has been 
performed.’ 
 
As shown in theoriginalmanuscript,weanalysed mucin-2 mRNA expression after incubation of
HT29-MTXcellswithTNF,whichrevealedhugeup-regulation.Due to the size and glycosylation 
status ofmucins,mucin protein is not that easy to detectby western blot.However, the effectof
TNFonmucin-2 protein secretion wasalready described in literaturein thepaperof Smirnova etal.
(2001). Here, they show that incubation of HT29-MTX cells with TNF induces mucin secretion
withinthefirst24h,withpeakresponseat7hafterinduction.Thisisnow includedintherevised
manuscript.
 
 
Minorcomments:
 
(1) ‘Thedataconcerning the apoptosis (TUNEL)are importantand it should be including in the 
supplementary file.’ 
 
Thesedatawereincludedintherevisedmanuscriptassupplementalmaterial. 
 
(2) ‘Muc2 immunostaining is an important data and it should be including in the supplementary 
file.’ 
 
Theseimmunostainingswereincludedinthesupplementarymaterialoftherevisedmanuscript. 
 
(3) ‘Although the authors have performed immunostaining of BIP (qualitative approach), a
quantitativeapproach such aswestern blotisrequired.’ 
 
We believe that the BiP immunostainings are more informative than western blot analysis. The
confocalimageswere alltaken with exactly the same laserand detectorsettings,so the analysiscan 
beconsidered semi-quantitative.Wedid try western blotanalysis with the same antibody,however,
this was not successful.
 
(4) ‘ThepictureofthewesternblotforZO-1,Occludin and Claudin 1 should beincluding theFig.
3.’ 
 
RepresentativewesternblotimageswereincludedinFig.3oftherevisedmanuscript.
 
(5) ‘In the Fig.7,the authors presenta synthetic schema ofthe mechanism by which LPS alters the 
homeostasis of the gut mucosa. However, the bacteria did not translocate across gut mucosa 
through tight junction, but across the cells (transcellular pathway). Moreover, the maximum 
apertureofthetightjunctionsis120A.Pleasecan you deleteormovethearrow number4.’ 
 
Fig. 7 was partially adapted according to the suggestions of the referee. Once tight junctions are
dysfunctional,wedo believethatbacteriacan translocatetrough paracellulartransport. 
 
 EMBO Molecular Medicine   PeerReview ProcessFile- EMM-2012-02100
 
 
© EMBO 22
2nd EditorialDecision 08 April2013
ThankyouforthesubmissionofyourrevisedmanuscripttoEMBO MolecularMedicine.Wehave
now received theenclosed reportsfrom therefereesthatwereaskedtore-assessit.Asyou willsee,
reviewers #1 and #2 are now supportive while referee #3 remains concerned abouta certain number 
ofissues.However,aswediscussed in ourpreviousletter,therevised manuscriptfocused on 
addressing satisfactorily theconcernsfrom referees#1 and #2,and assuch Iam pleased to inform 
you thatwewillbeableto acceptyourmanuscriptpending thefollowing finalamendments: 
 
- werealizedthatyouhaveprovidedfigureswithinyourrebuttalletter.Asyouknow, EMBO 
publishesthereferees'reportsand responsesfrom theauthorsaspartofitsTransparentpolicy.
WouldyouagreetohavethesefigurespublishedwithinthisReviewProcessFileorwouldyou
rather remove them? 
-Wenowencouragethepublicationofsource data,particularly forelectrophoretic gels and blots,
withtheaim ofmakingprimarydatamoreaccessibleandtransparenttothereader.Wouldyoube
willingtoprovideaPDFfileperfigurethatcontainstheoriginal,uncroppedandunprocessedscans
ofallorkey gelsused in figures3 and 4?ThePDF filesshould belabeled with theappropriate
figure/panelnumber,and should have molecularweightmarkers;furtherannotation may be useful
butisnotessential.ThePDF fileswillbepublished online withthearticleassupplementary"Source
Data"files.Ifyouhaveanyquestionsregardingthisjustcontactme.
 
I look forward to reading a new revised version of your manuscriptas soon as possible.
 
 
 
***** Reviewer'scomments***** 
 
Referee#1(GeneralRemarks):
 
Thisisaninterestingmanuscriptthatnow providesextensiveevidencetosuggestthatMMP13
could be considered asa potentialtherapeutic targetforthe treatmentofseptic conditions. 
 
In the revised version of the manuscript,the authorshaveputforth alargeeffortto addressand 
resolve the concerns raised by the reviewers,and the paper is significantly improved.The new 
experimentswith MMP13 inhibitorin primary macrophagesand in ileum tissue explants
significantly strengthenthe link between MMP13 and the cleavage of TNF, which was further 
validated askey initiatoroftheintestinalinflammation and epithelialbarrierdisruption affected by 
MMP13deficiency.WithnewfurtherdatafromtheexpressionofotherMMPstoresultvalidation 
using alternativemodel,therevised manuscriptnow convincesthisreviewer. 
 
 
 
Referee#2(CommentsonNovelty/ModelSystem): 
 
Thisisaverythoroughlyrevisedversionofthemanuscript,whichshouldbeacceptablenow.This
mightevenbeapaper,which should somehow behighlighted with acomment(perspectivearticle).
Itis very surprising thatmice withoutMMP13 butwith ADAM17 have a very similar response to 
septic shock as mice withoutADAM17 butwith MMP13.There is communication between 
proteasesthatisnotunderstood atthemolecularlevelso far. 
 
Referee#2(GeneralRemarks):
 
ThemanuscriptdescribesastudywithMMP13-/- mice.Thesemiceareprotectedfrom abolus
injection of LPS, which proved to be lethal in wt animals. The authorsattributed theprotection to 
reduced gobletcelldepletion,ER stress,enhanced intestinalpermeability and tightjunction 
destabilization in thegut.Theauthorsfound in addition thatMMP13 wasableto cleaveTNF in 
vitro atsitesadjacentto thenatural TNF  cleavage site used by ADAM17. Furthermore, the authors 
found thatMMP13-/- micearelessaffectedduringtheacutephaseofDSScolitisascomparedtowtEMBO Molecular Medicine   PeerReview ProcessFile- EMM-2012-02100
 
 
© EMBO 23
mice.TheauthorsconcludethatMMP13isanadditionalTNFconvertingenzymeandhypothesize 
that lack of TNF  cleavage is the reason why MMP13-/- miceareprotectedfrom deathfollowing
LPSinjection.
 
Thisisaninterestingstudy,whichindicatesthatMMP13couldbeatherapeutictargetforthe
treatment of septic conditions and inflammatoryboweldisease.
 
Allpointsraisedbythisreviewerhavebeensatisfactorilyaddressed.
 
 
 
 
Referee#3(CommentsonNovelty/ModelSystem): 
 
Thetechniquesandstatisticalanalysisusedinthisstudyareofverygoodquality. 
 
Thenoveltyofthisstudyis medium because it had previously shown that: 
-LPSincreasesparacellularpermeabilityandbacterialtranslocationparticipatingtosepsis. 
-LPSinducesthesecretionofTNF 
-TNFincreasestheparacellularpermeabilitybycaveolinmediatingendocytosis and/orinduction of
MLCKexpressionandactivity.
 
ThenoveltyistheroleofMMP13inthecleavageofTNF. 
 
3.Themedicalimpactofthisdiscovery iscurrently considered averagebutcould behigherif
inhibitors of MMP13 were available. 
 
4.Themodelsused in thisstudy are adequate. 
 
 
Referee#3(GeneralRemarks):
 
Therevisedversionofthemanuscriptpresentedanumerousnoveldatagreatlyimprovingthe
strength ofthe paper.Thus,the authors have performed additionalexperiments reinforcing themain 
role of MMP13 in the maturation of TNF.In addition,a new modelof sepsis shock has been 
developed and included in therevised version ofthemanuscript.Although numerouscriticismshave
been correctly addressed somemajorconcernshavenotbeen addressed:
 
1.Themechanism by which LPS alterstheparacellularpermeability ispoorly investigated and very 
speculative.Thus,the authors have evidenced thatTNF induces caveolin-dependentendocytosisof
some oftightjunction proteins.Nevertheless,the experience of cell fractionation is not enough to 
supportsuch a conclusion.The authors should demonstrate by using inhibitors ofthe different
endocytosispathwaysthatcaveolin isresponsible forthe endocytosisoftightjunction protein.For
inhibitors see the paper of Marchiando et al. JCB 2010. 
 
2.Theauthorsevidenced thatTNF inducesmucussecretion,gobletcelldepletion aswellasER 
stress.Whatis the mechanism by which TNF induces the depletion ofmucus and gobletcells? Is it
the induction of ER which triggers the depletion of mucus and goblet cells? Again this main 
question isnotaddressed and theanswerisvery speculative. 
 
3.Theauthorsclaim thatthedeath ofmiceinduced by LPS islinked with an increaseofparacellular
permeability and the depletion of both mucus and goblet cells. What is the most important parameter 
involved in the mice death? Is it the increase of paracellular permeability or the depletion of mucus 
and gobletcells?Again the response isspeculative  
 
Finally,although there isno data in thispaperevidencing thatbacteria translocatesby paracellular
pathway,theauthorspresentagain asyntheticschemaofthemechanism by which LPS induced 
bacterialtranslocation acrosstightjunction.To my knowledgethereis NO PAPER evidencing that 
bacteriatranslocateacrossparacellularpathway.In contrast,sincetheauthorspoorly evidenced or
suggested thatthigh junction is altered by the induction ofendocytosis event,why the authors do notEMBO Molecular Medicine   PeerReview ProcessFile- EMM-2012-02100
 
 
© EMBO 24
hypothesized thatbacteria could be included in these endocytosis vacuoles and translocates via 
transcellular route. Moreover a rich literature evidences that bacteria translotes by 
TRANSCELLULAR PATHWAY.Pleasecanyoudeleteormovethearrow number4. 
 
 
 
 
 
 
 
 
 
 
 
 
