# Supplementary material for: Matrix metalloproteinase 13 modulates intestinal epithelial barrier integrity in inflammatory diseases by activating TNF
Source: EMBO Mol Med. 2013 May 30;5(7):932–48. doi: 10.1002/emmm.201202100 (PMC3721470; doi:10.1002/emmm.201202100)
Supplement: Supplementary file 5 [file emmm0005-0932-SD5.txt]

Source data -Vandenbroucke et al. 2013
1
 
Sourcedata– Vandenbroucke et al. 2013 – Matrix metalloproteinase 13 modulates intestinal 
epithelial barrierintegrity ininflammatory diseasesbyactivatingTNF
 
PrecisionMarker (BioRad): 250-150-100-75-50-37-25-20-15-10 kDa
 
Figure3A
Proteins:ZO1 green(220kDa) & actinred (42kDa)
Samples: marker-3x 0 h MMP13+/+ -3x 0 h MMP13-/- -4x 0 h MMP13+/+ -4x0 h MMP13-/-
 
 
 
Figure3B
Proteins:occludingreen(65 kDa) & actinred (42 kDa)
Samples: marker-3x 0 h MMP13+/+ -3x 0 h MMP13-/- -4x 0 h MMP13+/+ -4x0 h MMP13-/-
 
 
 
Figure3C
Proteins:claudin-1 green(23 kDa) &actinred (42 kDa) 
Samples: marker-3x 0 h MMP13+/+ -3x 0 h MMP13-/- -4x 0 h MMP13+/+ -4x0 h MMP13-/-
 
 
 Source data -Vandenbroucke et al. 2013
2
 
Figure3G
Protein:caveolin-1 green(23 kDa)
Samples: marker-fractions2 till10
 
MMP13+/+ withLPS
 
 
MMP13-/- withLPS
 
 
MMP13+/+ without LPS
 
 Source data -Vandenbroucke et al. 2013
3
 
MMP13-/- without LPS
 
 
 
Figure4A
 
proTNF – silverstaining
Samples: marker– 0 min–2 min– 5 min–10 min– 20 min– 30min
 
 
MMP13 – silver staining
Samples: 0min– marker –2 min– 5 min–10 min– 20 min– 30min
 
 
 
 Source data -Vandenbroucke et al. 2013
4
 
TNF – westernblot
Protein:proTNF(42 kDa) andmatureTNF (11-17 kDa)green
Samples: 0min– marker –2 min– 5 min–10 min– 20 min– 30min
 
 
 
Figure4B
Protein:proTNF(42 kDa) andmatureTNF (11-17 kDa)green
Samples: marker– proTNF– proTNF/TACE– proTNF/MMP13
 
 
 
