# Supplementary material for: Matrix metalloproteinase 13 modulates intestinal epithelial barrier integrity in inflammatory diseases by activating TNF
Source: EMBO Mol Med. 2013 May 30;5(7):932–48. doi: 10.1002/emmm.201202100 (PMC3721470; doi:10.1002/emmm.201202100)
Supplement: Supplementary file 6 [file emmm0005-0932-SD6.txt]

Vandenbroucke et al. 2013- Matrix metalloproteinase 13 modulates intestinal 
epithelial barrier integrityin inflammatorydiseases byactivatingTNF 
 
Table of content:
 
Supplemental FigureS1.
Supplemental FigureS2.
Supplemental FigureS3.
Supplemental FigureS4.
Supplemental FigureS5.
Supplemental FigureS6.
  
 
Supplemental FigureS1. MMP13 deficiency protects mice from LPS-induced systemic inflammation. (A-
I)Serum cytokine andchemokine levels after injectionof LPS inMMP13+/+ (black) andMMP13-/- (grey)
mice: IL6 (A), IL10(B),IL12p40 (C), IL12p70(D), IFN (E), G-CSF(F), GM-CSF(G),KC (H), andRantes (I).
 Re
lat
ive
 ex
pre
s
s
i
o
n
M M P 1 a M M P 2 M M P 3 M M P 9 M M P 1 2 M M P 1 4 M M P 1 5 Ad a m 1 7 Ad a m 1 0 P R -3
1
1 0
M
M
P
1
3
+
/
+
M
M
P
1
3
-
/
-
*
 
Supplemental FigureS2. MMP expressioninunstimulated MMP13+/+ (black) andMMP13-/- (grey) mice
(n=4-5).
  
 
Supplemental FigureS3.Fluorescent imagesofTUNELstaining(red) in(A) MMP13+/+ and(B) MMP13-/- 
mice,eight hours after LPSstimulation. Nuclei are stained by DAPI (blue).
  
 
Supplemental Figure S4. Mucin-2 (red) immunostaining of ileum sections of (A) MMP13+/+ and (B)
MMP13-/- mice24 h after LPS injection. Nucleiare stained by DAPI (blue).
  
Supplemental Figure S5. (A-B) Confocal images of ZO-1 staining in the ileum of MMP13+/+ (A) and
MMP13-/- (B) mice 8 h after LPS injection. Nuclei are stained by DAPI (blue). The arrows indicate the
positionofthe tight junctions. 
 T im e  a fte r  L P S  (h )
S
u
rv
i
v
a
l
 
(
%
)
0 2 4 4 8 7 2 9 6
0
2 5
5
0
7
5
1
0
0
TNFR1
+ / +
(n = 7 )
TNFR1
- / -
(n = 1 5 )
*
*
*
*
 
 
Supplemental FigureS6. Survival curve of TNFR1+/+ (black; n=7) andTNFR1-/- (grey;n=15) miceinjected 
with LPS.
 
